# Supplementary material for: Gut microbiota combined with fecal metabolomics reveals the effects of FuFang Runzaoling on the microbial and metabolic profiles in NOD mouse model of Sjögren’s syndrome
Source: BMC Complement Med Ther. 2023 Jun 13;23:195. doi: 10.1186/s12906-023-04017-5 (PMC10262465; doi:10.1186/s12906-023-04017-5)
Supplement: Supplementary file 1 — Additional file 1: Table S1. Significantly changed metabolites found in LC/MS-based metabolomic profiling (blank group vs model group). Table S2. Significantly changed metabolites found in LC/MS-based metabolomic profiling (model group vs HCQ group). Table S3. Significantly changed metabolites found in LC/MS-based metabolomic profiling (model group vs FRZ-H group). [file 12906_2023_4017_MOESM1_ESM.xlsx]

## Sheet: Table S1
Table S1 Significantly changed metabolites found in LC/MS-based metabolomic profiling (blank group vs model group)
Metabolites	Rt (min)	Quant mass	VIP	p-value	log2 (FC)	level	kegg	Score	Fragmentation Score	Adducts
THA	10.6533	357.278	39.7925	2.62237e-08	-2.91838	*		57.7	93.4	M+H-H2O, M+H
3alpha,19-Dihydroxy-5beta-cholan-24-oic Acid	10.6523	783.578	35.217	2.21086e-06	-3.9475			48	50.4	M+FA-H, 2M-H, M-H
3alpha-Hydroxy-5beta-chola-8,14-dien-24-oic Acid	8.00538	373.273	27.4448	0.000739717	-2.01738			54.5	77.6	M+H-H2O, M+H
3beta,5alpha,6beta-Trihydroxycholan-24-oic Acid	8.44442	391.284	15.1386	0.00882681	-2.3768			53.4	72.1	M+H-H2O, M+Na, M+NH4
(22E)-3beta-Hydroxy-5alpha-chola-7,22-dien-24-oic Acid	8.44442	373.273	14.8809	0.00623173	-2.43341			55.9	85	M+H-H2O, M+H
4-(2-Aminophenyl)-2,4-dioxobutanoic acid	4.56422	206.045	14.4245	1.89524e-07	1.4187	**	C01252	52.7	70.1	M-H, M+FA-H, 2M-H, M-H2O-H
5-Aminopentanoic acid	0.883667	118.086	11.5251	0.00155917	2.49085	**	C00431	57.6	97.4	M+H-H2O, M+H
Heliantriol B2	12.1784	441.372	10.3234	0.00347182	2.54857	*		55	80.9	M+H-H2O, M+H
PC(16:0/0:0)[rac]	11.0773	496.339	10.1415	0.019245	1.89258			57.2	88	M+H, M+K, M+Na, M+H-H2O
3alpha,12beta-Dihydroxy-11-oxo-5beta-cholan-24-oic Acid	9.00998	451.27	9.89164	0.00419933	-2.01868			55.1	78.6	M-H, M+FA-H
7-Hydroxy-3-oxocholanoic acid	10.6523	389.27	9.67321	5.85214e-05	-3.41107	*		54.6	77.9	M-H, 2M-H, M+FA-H
1-(2-methoxy-13-methyl-6Z-tetradecenyl)-sn-glycero-3-phosphoethanolamine	11.0242	454.292	9.47173	0.001414	2.05942			55.6	80.1	M+H, M+Na, M+K, M+H-H2O
Soyasapogenol B 3-O-[a-L-rhamnosyl-(1->4)-b-D-galactosyl-(1->4)-b-D-glucuronide]	8.75292	943.525	9.45072	0.0231792	3.56716	*		56.5	85.2	M+H, M+Na, M+K, M+H-H2O
4alpha-carboxy-4beta-methyl-5alpha-cholesta-8-en-3beta-ol	14.8309	445.367	9.38109	0.0423154	-1.39087	*		52.3	76.6	M+H-H2O, M+H
LysoPE(15:0/0:0)	10.5114	440.277	9.34113	0.00847607	1.73079	*		57.7	91.5	M+H, M+K, M+Na, M+H-H2O
Chenodeoxycholic acid	10.6533	375.289	8.94467	3.222e-08	-3.07351	***	C02528	56.8	90	M+H-H2O, M+H, M+NH4, M+K, M+Na
LysoPC(0:0/18:0)	11.9964	524.371	8.86108	0.0304458	2.5739	*		56.6	85.4	M+H, M+Na, M+K
L-Urobilin	9.51983	595.348	8.79028	0.000162123	-3.40572			51.2	61.7	M+H, M+Na, M+K
17-HOME(9Z)	11.2403	281.247	8.1932	0.0008581	-1.49947			57.4	91.3	M+H-H2O, M+H
5b-Cyprinol sulfate	8.13128	531.299	8.09159	1.87928e-05	-2.29286	**	C05468	50.6	62.9	M-H
5beta-scymnol sulfate	9.77797	529.284	7.60644	0.00120578	-1.59592		C16261	51.8	66.1	M-H2O-H
plaunotol	11.9607	324.289	7.21312	0.00650613	1.92526			50.8	57.8	M+H, M+NH4
LysoPE(18:0/0:0)	11.89	482.324	7.0386	0.015556	3.10361	***		57.5	90.2	M+H, M+Na, M+K
Mesobilirubinogen	6.07228	591.319	7.03651	7.9721e-05	-1.9103	**	C05790	51.5	61.1	M-H, 2M-H
4-Hydroxy-2-quinolone	4.58287	162.055	6.87423	5.84886e-09	1.46636			48.2	51.3	M+H-H2O, M+H
Deoxycholic acid	9.90157	437.291	6.78623	1.37194e-06	-3.44358	**	C04483	56.5	85.2	M-H, M+FA-H
Soyasaponin I	8.75623	987.517	6.78029	0.0265126	3.68244	*	C08983	57.4	88.8	M-H, M+FA-H
L-Glutamate	0.747467	148.06	6.74952	0.0260878	0.879781	**	C00025	56.6	89.6	M+H-H2O, M+H
1α-hydroxy-25,26,27-trinorvitamin D3 24-carboxylic acid	7.47935	389.268	6.14885	0.000277804	-1.67198			55.9	86.7	M+H
PC(18:1(9Z)/0:0)	11.2917	522.355	6.14646	0.0234727	1.81332	*		57	90.8	M+H, M+K, M+Na
3alpha,5beta,7alpha,12alpha-Tetrahydroxycholan-24-oic Acid	6.6532	469.28	5.95133	8.65559e-05	-2.94019			53.9	71.7	M+FA-H, 2M-H
LysoPE(16:0/0:0)	11.0182	452.278	5.81321	0.00979333	2.2994	*		53.2	67.5	M-H, 2M-H
3α,12α-Dihydroxy-5β-chola-7,14-dien-24-oic Acid	9.10653	389.268	5.35494	0.00170748	-1.71045			54.2	78.1	M+H
D-Urobilin	7.3656	589.301	5.16892	0.00139646	-1.55482			48.6	52.1	M+H, M+Na
Deuteroporphyrin IX	10.6523	491.21	5.09822	3.82815e-07	-5.6181			53.8	73	M-H2O-H
I-Urobilin	6.11348	589.303	5.08342	0.00105174	-1.8244	**	C05794	49.3	54.1	M-H, 2M-H
Soyasaponin III	9.08782	797.467	5.08264	0.00929608	3.65926	*		57.4	91.5	M+H, M+Na
5'-Deoxyadenosine	2.21195	252.109	4.93607	0.000716111	-2.10799	*	C05198	54.4	85.3	M+H
LysoPE(18:1(11Z)/0:0)	11.2227	480.308	4.90723	0.00223084	2.22938	***		57.7	92	M+H, M+K, M+Na
Taurocholic acid	7.27017	498.288	4.83533	0.0147382	-1.93973	***	C05122	57.4	96.6	M+H-H2O, M+Na, M+K, M+H
3β,7α,12α-Trihydroxychol-5-en-24-oic Acid	9.23635	407.279	4.74168	4.02999e-05	-1.61677			52.2	67.4	M+H
3alpha,12alpha-Dihydroxy-5beta-chola-8,14-dien-24-oic Acid	7.21292	371.258	4.71562	0.000240071	-1.5176			55.3	83.6	M+H-H2O
Pantothenic Acid	3.64408	220.118	4.66544	0.0154418	0.985968	**	C00864	57.2	88.4	M+H, M+K, M+Na, M+H-H2O
19-hydroxy-nonadecanoic acid	13.3293	297.279	4.56205	0.0228051	2.64926			58.2	94.5	M+H-H2O, M+H
3alpha,12alpha-Dihydroxy-5beta-chola-7,14-dien-24-oic Acid	10.2027	389.268	4.50364	0.000140448	-2.1792			55.5	85.8	M+H, M+Na, M+NH4, M+K, M+H-H2O
Soyasaponin II	9.0736	957.506	4.41228	0.0181057	3.74388	*	C12081	54.9	77.1	M-H, M+FA-H
9-A1-PhytoP	10.594	307.191	4.27527	2.27655e-05	-7.68083			54.6	77	M-H, 2M-H, M-H2O-H
N-stearoyl valine	13.8614	406.329	4.2259	0.0152145	0.229059			56.7	86.5	M+Na, M+K
12-Ketodeoxycholic acid	10.3229	435.275	4.22355	0.000177692	-2.6154	*		55.3	80.7	M-H, M+FA-H
Pyroglutamylvaline	3.76968	229.118	4.22077	2.55312e-09	3.79736			52.7	66.2	M+H, M+Na, M+K
(-)-Stercobilin	9.52718	593.334	4.15996	0.00087679	-3.08574			51.8	64.7	M-H
20,24-Epoxy-25,26-dihydroxydammaran-3-one	10.8816	457.367	4.12186	0.00744724	2.84022	*		55.3	80.2	M+H-H2O, M+H
LysoPE(14:0/0:0)	10.2208	426.261	4.01471	0.00328838	1.94507	*		56.5	86.3	M+H, M+Na
1-(2-methoxy-5Z-hexadecenyl)-sn-glycero-3-phosphoethanolamine	5.77102	490.291	3.88287	0.0309697	2.20712			53.1	70	M+Na
(23S)-3alpha,7alpha,12alpha,23-Tetrahydroxy-5beta-cholan-24-oic Acid	7.05408	469.28	3.83602	2.17956e-05	-1.93847			50.2	56.5	M-H, M+FA-H
(23R)-3alpha,7alpha,17alpha,23-Tetrahydroxy-5beta-cholan-24-oic Acid	7.21292	407.279	3.78944	0.000103913	-2.02862			49.4	54.5	M+H-H2O, M+Na, M+H
alpha-Elemolic acid	12.4935	439.357	3.76404	0.0162721	3.83743	*	C08623	56.2	83.5	M+H-H2O, M+H
Wogonin	6.4188	285.075	3.75286	0.0228921	3.09029			50.4	56	M+H, M+Na
7-heptadecynoic acid	10.9363	311.223	3.74392	0.000116012	-2.19517			53.8	71.8	M+FA-H
3alpha,7beta,12alpha-Trihydroxy-6-oxo-5alpha-cholan-24-oic Acid	8.86245	421.259	3.73598	9.66369e-05	-1.99018			54.9	79.4	M-H, 2M-H, M+FA-H
5,7,4'-Trihydroxy-3'-methoxy-6,8-di-C-methylflavanone	6.50615	329.103	3.72277	0.0392926	-0.745798			53.1	69.2	M-H, 2M-H
2-(5,8-Tetradecadienyl)cyclobutanone	11.2403	263.237	3.61101	0.000884013	-1.35196			55.1	80	M+H-H2O, M+H
Nordeoxycholic acid	6.75865	423.275	3.6044	4.36158e-05	-2.79543			51.3	61.4	M+FA-H
MG(18:2(9Z,12Z)/0:0/0:0)	12.4186	337.273	3.58141	0.0292102	3.1735	***		56.7	89.4	M+H-H2O, M+H
Tauro-b-muricholic acid	7.27017	533.325	3.56671	0.0136479	-1.94175	*		50.9	61.8	M+NH4
Diosgenin	9.85382	415.32	3.51781	0.00326965	-1.22046			51.9	65.6	M+H-H2O, M+H
Antibiotic SB 202742	7.47935	353.247	3.44863	0.00250013	-1.02479			54	80	M+H-H2O
(3beta,17alpha,23S,24S)-17,23-Epoxy-3,24,29-trihydroxy-27-norlanost-8-en-15-one	9.18115	457.331	3.32044	5.86205e-05	-3.79537	*		55	82.4	M+H-H2O, M+H
1beta,3alpha,7alpha,12alpha-Tetrahydroxy-5beta-cholan-24-oic Acid	7.36887	469.28	3.31628	0.000207781	-1.78798	*		52.2	63.6	M+FA-H
1-Methyl-5-imidazoleacetic acid	0.849617	141.066	3.19625	0.000597476	-0.821567			56.2	88.5	M+H
3a,6b,7b,12a-Tetrahydroxy-5b-cholanoic acid	7.38472	407.279	3.14254	0.000983007	-1.52903	*		49.9	54.6	M+H-H2O, M+H, M+Na
3-Oxocholic acid	8.02293	407.279	3.14192	0.000238068	-2.74153	*		50.7	62.3	M+H
15-HETE-Gly	7.5501	395.29	3.12369	0.000250932	1.45721			55.1	81.6	M+NH4
7a,12a-Dihydroxy-3-oxo-4-cholenoic acid	7.96935	405.263	3.10053	0.0213278	-2.60911	*	C15568	54.4	80.5	M+H, M+Na, M+NH4
7alpha,24-dihydroxycholest-4-en-3-one	8.04045	417.336	3.02889	4.53621e-05	-2.23239	**	C17331	55.6	86.7	M+H
25-Acetylvulgaroside	10.6523	459.273	3.01853	7.7534e-07	-1.59818	*		52.6	74	M-H2O-H
N1-Acetylspermidine	0.66235	188.176	3.00318	0.000771778	1.51463	*	C00612	54.7	84.4	M+H, M+K, M+Na
(23R)-3alpha,7alpha,12alpha,23-Tetrahydroxy-5beta-cholan-24-oic Acid	6.05153	469.28	2.98951	1.82985e-06	-2.39562			55.5	84	M+FA-H
PKODiA-PE	4.8355	604.322	2.95365	0.00400321	2.91595			49.1	56.2	M+H-H2O
Vignatic acid B	5.03548	502.29	2.93291	0.00384635	3.63622			50	56.5	M+H-H2O
Hydromorphone	8.09483	303.17	2.92894	3.53636e-07	-2.7247		C07042	53	74	M+NH4
Myricolal	9.06913	441.372	2.92852	0.0152923	3.46095	*		53.1	72.2	M+H-H2O, M+H
2-Linoleoyl Glycerol	12.5853	355.284	2.9232	0.0397101	1.78855			56.5	89.8	M+H, M+Na, M+H-H2O
L-Urobilinogen	9.61255	597.364	2.91439	0.00204805	-3.12299	**	C05789	50.7	59	M+H
24,25-Dihydroxyvitamin D	8.13307	399.325	2.8904	5.49154e-05	-2.18223	*		55.7	88.4	M+H-H2O
3alpha,12alpha,22S-Trihydroxy-5beta-cholestan-26-oic acid	9.64933	473.326	2.88985	0.0256537	-2.89659			52.8	75.6	M+Na
12R,13S-epoxy-9Z-octadecenoic acid	11.6744	297.242	2.88143	0.0193133	-0.540471			52.6	67.6	M+H-H2O, M+H
Imatinib	4.21958	511.291	2.87981	0.000173057	1.84589			48	50.3	M+NH4
LysoPC(20:1(11Z))	12.1962	550.386	2.87375	0.0316336	2.91958	**	C04230	56.7	87.3	M+H, M+Na
Urocanic acid	1.10953	139.05	2.86501	0.0158159	1.02585	**	C00785	51.3	64.5	M+H-H2O, M+H
alpha,gamma-Onoceradienedione	10.8816	439.357	2.86218	0.00670073	2.83247	*		52.5	67	M+H-H2O, M+H
3beta-3-Hydroxy-18-lupen-21-one	8.75292	423.362	2.86012	0.025978	3.82926	*		54.6	80.1	M+H-H2O, M+H
PE(18:1(9Z)/0:0)	11.2218	478.294	2.84751	0.0244646	2.525			58.6	95.9	M-H
(±)-Enterolactone	7.43162	297.113	2.84698	0.000442008	-1.30921		C18165	56.5	86.3	M-H, M+FA-H
13-phenyl-9E-tridecenoic acid	6.17653	306.242	2.81109	0.00551662	-5.85368			49.9	55	M+NH4
1alpha,3alpha-Dihydroxy-5beta-cholan-24-oic Acid	9.98563	783.578	2.80735	7.44122e-05	-10.0823			53.2	85.6	2M-H
Uric acid	1.10682	167.02	2.80178	0.00158857	1.81946	***	C00366	55.6	89	M-H, 2M-H
Meconine	3.76968	212.092	2.79783	1.39753e-09	4.94977			49.7	51	M+NH4
Lucidone C	7.02522	405.263	2.79224	4.58415e-05	-1.86912	*		53.5	76.4	M+H
3beta,12alpha-Dihydroxychol-5-en-24-oic Acid	10.6704	408.31	2.76791	0.000550543	-3.55158			52.2	70.3	M+NH4, M+Na, M+K
11-acetoxy-3beta,6alpha-dihydroxy-9,11-seco-5alpha-cholest-7-en-9-one.	14.1561	459.346	2.7556	0.0385612	-2.58718			54.1	83.6	M+H-H2O
2beta,7alpha,12alpha-Trihydroxy-3-oxo-5beta-cholan-24-oic Acid	6.84332	467.265	2.73988	1.81453e-05	-2.02257			55.7	86	M+FA-H
3alpha,7alpha,12alpha-Trihydroxy-5alpha-cholan-24-al	9.5065	437.291	2.71399	5.933e-05	-2.08334			57.5	90.2	M+FA-H, 2M-H
PC(O-18:1(11Z)/0:0)	11.5642	508.376	2.63958	0.0287195	2.88229			52.6	66.6	M+H, M+Na
N-lactoyl-Leucine	0.611267	221.149	2.63886	0.00643049	5.66795			52.6	68.8	M+NH4
D-Fructosazine	0.73045	321.129	2.62796	0.0237063	2.03006			52.6	68.9	M+H
Acetylcholine	0.8326	146.117	2.62457	0.0244472	0.811668	**	C01996	54.7	75.4	M+H
24-northornasterol A	10.1119	436.342	2.62071	1.52398e-06	-2.2506			49	52.7	M+NH4
PE(18:2(9Z,12Z)/0:0)	10.7583	478.292	2.5948	0.0346635	1.39138	*		57	87.9	M+H, M+Na
7alpha-Hydroxy-3-oxo-5beta-cholan-24-oic acid	9.75678	435.275	2.59409	8.40237e-06	-2.65222	*		49.9	53.3	M-H, M+FA-H
Phaseolic acid	5.05847	243.124	2.59355	0.00208357	-1.37416	*		51.5	61.4	M-H2O-H
Desmethyldeschlorobenzoyl Indomethacin	5.05313	192.065	2.59082	0.0187367	0.47473			53.1	76.6	M+H, M+Na, M+NH4, M+H-H2O
Cucurbitacin D	9.67302	515.304	2.57009	7.63338e-05	-1.57896	*	C08796	50.6	69.1	M-H
Alanyl-Valine	1.5585	189.123	2.55769	0.0458971	1.64212			51.8	62.1	M+H
PE(14:0/0:0)	10.218	424.247	2.52317	0.00372076	1.82989			49.6	50.2	M-H, 2M-H
(25R)-12alpha-hydroxy-24R,26R-dimethyl-26,27-cyclo-cholest-4-en-3,6-dione	9.0736	501.322	2.51554	0.0285458	-1.44375			56.4	85.6	M+FA-H
PS(15:0/0:0)	10.8285	484.267	2.5109	0.0208752	3.33383			55.9	85.3	M+H
12,13-Epoxy-9,15-octadecadienoic acid	11.2745	295.226	2.47797	0.00828731	-0.582582	*		56.7	88.5	M+H, M+Na
Trans-4-Hydroxy-L-proline	0.73045	132.066	2.47529	0.000326572	1.29503	**	C01157	55.4	78.6	M+H
23S,25,26-Trihydroxyvitamin D3	9.77938	450.357	2.46101	0.00263783	-1.49608	*		55.2	83.2	M+NH4
POV-PE	10.2806	596.323	2.45664	0.00113257	-1.40456			50.7	64.6	M+FA-H
Valyl-Phenylalanine	4.6356	265.155	2.41471	0.0222702	1.53482	***		52.8	67.9	M+H
1α,25-Dihydroxy-16-ene-19-nor-24-oxovitamin D3	12.8236	417.299	2.39632	0.0110028	-2.90902			49.3	73.4	M+H
Artemin	5.3712	267.159	2.37921	3.59604e-08	-3.27812	*		52.2	67.6	M+H-H2O, M+H
5,7-Dihydroxy-8-methoxy-3,4'-diprenyloxyflavone	5.38688	903.357	2.37279	0.00104773	-0.948966			49.9	69.3	2M-H
Araliasaponin II	5.93717	945.504	2.36116	0.047321	5.92045	*		51.7	66.3	M+H, M+Na
Tigecycline	10.5465	568.277	2.35785	6.20887e-05	-1.5136		C12012	45.9	67.2	M+H-H2O
PE(P-18:0/0:0)	12.1886	464.314	2.35603	0.046113	2.92534			56.2	89.4	M-H
PE(P-16:0/0:0)	5.6791	460.28	2.35276	0.0136756	2.79555			52.9	70.7	M+Na
Glu-Val	2.07128	247.129	2.32363	0.0151099	1.58219			54.8	79.1	M+H
Avocadene 2-acetate	11.0601	329.268	2.30791	0.0452942	0.977604	*		51.5	63.7	M+H, M+NH4, M+H-H2O
3-ketosphinganine	10.3123	300.289	2.29772	0.0124622	4.10929	**	C02934	57.6	92.5	M+H
N-(4-aminobutyl)-3-(4-hydroxyphenyl)propanimidic acid	3.80452	237.16	2.29671	0.0125332	2.24181			55.6	82.7	M+H
Hydroxyprolyl-Glutamine	0.86665	260.124	2.29372	3.6875e-05	1.33964			48.7	53.7	M+H
Prolyl-Threonine	1.10953	217.118	2.26755	0.0240558	-0.66431			49.7	52.5	M+H
20-HETE ethanolamide	6.79682	381.311	2.26732	0.00865334	2.91207			55.4	83.7	M+NH4
N-Lauroylglycine	4.89185	258.206	2.24572	0.0184324	-0.472843			51.2	59.6	M+H-H2O, M+H
6,10,14-Trimethyl-5,9,13-pentadecatrien-2-one	12.5853	263.237	2.23628	0.0474608	1.59656	*		51.2	60.2	M+H-H2O, M+H
PS(20:1(11Z)/0:0)	4.87438	574.312	2.23253	0.0056724	6.3227			53.5	69.9	M+Na
Gerrardine	4.20252	326.037	2.22555	6.56627e-06	-1.98207			45.8	51.4	M+H
TrHA	8.00538	343.263	2.21644	0.00116561	-2.16344			54.1	76.9	M+H-H2O, M+H
Ginsenoside Rh6	9.20065	651.411	2.21461	0.0285074	5.01418	*		57.1	89.6	M-H2O-H
8-(2-hydroxypropan-2-yl)-2-oxo-2H,8H,9H-furo[2,3-h]chromen-9-yl (2E)-2-methylbut-2-enoate	5.98887	389.124	2.21295	0.00398608	2.57527			55.4	80.4	M+FA-H
3alpha,6alpha,12alpha-Trihydroxy-7-oxo-5beta-cholan-24-oic Acid	6.38133	467.265	2.20995	1.61217e-05	-2.85914			51.4	67.4	M+FA-H
cis-Piceid	5.99378	408.165	2.18022	0.00668372	2.95744			52.1	66.7	M+NH4, M+K, M+H
25-hydroxyvitamin D3	13.7418	401.341	2.11312	0.02286	4.66431	**	C01561	56.8	89.7	M+H
Procaine	4.15137	237.159	2.0979	0.0216833	-0.914542		C07375	50.5	57.5	M+H
3alpha-3-Hydroxytirucalla-7,24-dien-21-oic acid	9.19918	439.357	2.09548	0.0216337	4.28596	*		56.3	89.1	M+H-H2O, M+H
4-Methyl-5-thiazoleethanol	0.7645	144.048	2.09026	0.0110335	-0.634773	**	C04294	43.7	52.2	M+H
1-Hydroxyvitamin D3 3-D-glucopyranoside	11.0062	577.373	2.07995	0.0108315	3.85195			55.5	81.4	M+H-H2O, M+Na, M+H
4-F4-NeuroP	10.5729	359.223	2.05524	0.000462558	-1.20895			55	82.7	M-H2O-H
17-hydroxy-linolenic acid	11.2575	277.216	2.05258	0.0066657	-0.554295			52.3	66.3	M+H-H2O
1-[(5-Amino-5-carboxypentyl)amino]-1-deoxyfructose	0.679367	309.165	2.0399	0.00444631	0.9304	*		53	71.5	M+H
Hydroxyphenyllactic acid	4.19073	181.05	2.03038	0.0380937	3.18684		C03672	54.7	80	M-H, 2M-H, M-H2O-H
9R-hydroxy-10E,12E-octadecadienoic acid, methyl ester	13.1898	311.258	2.02666	0.0287905	2.18181			50.5	58.2	M+H-H2O, M+H
3alpha,12alpha,22-Trihydroxy-5beta-cholestan-26-oic acid	8.44442	473.325	2.02187	0.0243002	-1.92743			48.4	51.2	M+H-H2O, M+Na, M+NH4
25-hydroxy-1alpha-hydroxymethyl-23,23,24,24-tetradehydrovitamin D3	10.3651	471.312	2.02048	0.0225095	-2.07549	*		57.3	91.4	M+FA-H
(22E)-1α,3β-Dihydroxychola-5,16,22-trien-24-oic Acid	8.04045	387.253	2.0042	0.00475339	-2.95294			55.2	83.2	M+H
LysoPC(16:1(9Z))	10.5114	494.324	1.99363	0.00301277	2.61798	**	C04230	52.9	67.7	M+H, M+Na
16-Glutaryloxy-1alpha,25-dihydroxyvitamin D3	10.4485	545.348	1.97922	8.91191e-09	-4.64343			53.1	74.7	M-H
9,10,13-Trihydroxystearic acid	7.55653	331.249	1.97337	0.00111007	-0.769092	*		49.5	52.1	M-H
Nuatigenin	8.02293	431.315	1.96554	0.0190434	-0.853586			49.1	58.1	M+H-H2O, M+H
C17 Sphingosine	9.96257	286.274	1.95036	0.00827092	3.45622			53	69.1	M+H
(17alpha,23S)-Epoxy-28,29-dihydroxy-27-norlanost-8-ene-3,24-dione	9.73558	517.317	1.93711	0.00140044	-2.91069	*		56	88.8	M+FA-H
Obtustyrene	5.72092	285.113	1.91793	0.000442656	-1.43815			55.4	79.1	M+FA-H
Corey PG-Lactone Diol	4.89185	269.175	1.91775	3.86991e-05	1.41618			53.5	71.6	M+H
3alpha,7alpha,12alpha-Trihydroxy-24-nor-5beta-cholan-23-al	6.05153	423.275	1.91562	5.0448e-07	-2.92035			50.5	59.2	M+FA-H
2-Oxindole-3-acetate	5.03875	190.05	1.91022	0.000262906	0.800244			49.7	64.8	M-H
3a,6b,7a,12a-Tetrahydroxy-5b-cholanoic acid	6.19542	469.28	1.90915	9.44345e-06	-2.76947	**	C01094	53.8	74.9	M+FA-H
5-(2-methoxyethyl)isolongifol-5-ene	12.4186	263.237	1.90624	0.0268417	2.61107			49.9	53.9	M+H-H2O, M+H
1-(2,6,6-Trimethyl-2-cyclohexen-1-yl)-1,6-heptadien-3-one	10.6533	215.179	1.90466	4.15829e-08	-3.11827	*		50.1	55.8	M+H-H2O
6-({4,5-dihydroxy-2-methyl-6-[(3,4,5,6-tetrahydroxyoxan-2-yl)methoxy]oxan-3-yl}oxy)-3,4,5-trihydroxyoxane-2-carboxylic acid	0.881967	483.135	1.8974	0.0437608	1.15733			56.7	90.5	M-H2O-H, M+FA-H, M-H
beta-Elemolic acid	10.1119	439.356	1.89337	0.00984787	2.42466	*		56.3	89.2	M+H-H2O, M+H
7-Hydroxy-5-methoxy-6-methylflavan	5.57455	315.124	1.88525	0.000915217	-1.22109			49.5	50.3	M+FA-H, 2M-H
Licorice glycoside A	5.28575	771.214	1.88269	0.0125452	5.98326			53.4	71.1	M+FA-H
2-Carboxy-5,7-dimethyl-4-octanolide	5.2029	427.234	1.87768	2.30955e-07	-1.73625	*		49.6	57.8	2M-H
17-hydroxy-1-oxo-2,3-seco-androstan-3-oic acid	10.2384	323.221	1.87008	0.000210951	-2.03099			49.3	53.1	M+H-H2O, M+H
18-oxo-nonadecanoic acid	13.5522	313.273	1.86765	0.0358915	2.7912			49.7	54.1	M+H, M+Na, M+K
11'-Carboxy-gamma-tocotrienol	11.628	399.254	1.86355	0.00731616	-1.53367	*		56.5	87.6	M-H
19-norandrosterone	10.2385	321.207	1.84589	0.000264799	-2.4662	*		57.4	90.2	M+FA-H
2alpha-Fluoro-19-nor-22-oxa-1alpha,25-dihydroxyvitamin D3	10.3862	469.296	1.83438	0.0207211	-2.7398			55.9	88	M+FA-H
beta-D-Glucosamine	1.10953	162.076	1.822	0.000766947	1.33276		C08349	50.4	57.4	M+H-H2O
[12]-Gingerol	7.45205	423.275	1.80847	0.000821605	-2.21048			50.4	59.7	M+FA-H
5-amino-2,5-dihydroxy-3,4-diphenylpentanoic acid	5.46725	319.165	1.80609	2.56532e-05	-1.44835			49.2	57.8	M+NH4
Medicagenic acid	10.1125	501.322	1.80539	0.0197662	3.65911	*		57.6	90.4	M-H, 2M-H, M+FA-H
R1128B	5.80595	313.107	1.79914	2.48751e-06	-2.32716			52.6	70.1	M+H
1-(2-methoxy-6Z-tetradecenyl)-sn-glycero-3-phosphoserine	10.8112	482.252	1.78403	0.0376058	3.38551			54.1	76.3	M-H
2,6-Piperidinedicarboxylic acid	1.10953	174.076	1.77887	0.000194207	0.542963			52.7	65.9	M+H, M+NH4, M+Na, M+H-H2O
4,8 dimethylnonanoyl carnitine	11.3805	330.263	1.7693	0.00582944	2.23497	*		54	76	M+H
3beta-3-Hydroxy-11-oxolanosta-8,24-dien-26-al	10.723	455.352	1.76217	0.014088	2.15786	*		53.4	74.2	M+H-H2O, M+H
Soyasapogenol B 3-O-b-D-glucuronide	9.86	633.401	1.7604	0.0191796	3.16488	*		53.9	73.4	M-H, M+FA-H
4-Pyridoxic acid	2.28562	182.045	1.75813	0.0143408	-0.954886	***	C00847	53.4	81.6	M-H, 2M-H
6R,7S-Epoxy-3Z,9Z-eicosadiene	14.1213	310.31	1.75561	0.0412273	1.23505			53.6	74.3	M+NH4
Asparaginyl-Tyrosine	2.42022	296.124	1.75085	1.66046e-05	2.0868			55	79.1	M+H
1-heptadecanoyl-sn-glycero-3-phosphocholine	11.5092	510.355	1.74657	0.027079	2.27971			50.6	57	M+H, M+Na
Lunularic acid	7.839	259.097	1.74295	0.0201739	2.2128		C10268	53.5	71.1	M+H
3-hydroxy-tetradecanedioic acid	5.88358	273.171	1.73723	0.000121737	-0.837046			50.2	55.5	M-H
N-[[3-Hydroxy-2-(2-pentenyl)cyclopentyl]acetyl]isoleucine	8.07622	326.232	1.7058	0.0046779	2.4172			53.6	72.5	M+H-H2O, M+H
KAPA	1.16062	188.128	1.6916	0.00295393	1.94172	**	C01092	52.5	68.1	M+H
Cytosine	0.781517	112.051	1.6877	0.00015965	1.71355	***	C00380	50.6	60.6	M+H
(2S,5S)-trans-Carboxymethylproline	0.917717	174.076	1.67892	9.30103e-05	1.10951			48.6	50	M+H
Lycoperdic acid	0.881967	262.057	1.67517	0.0201969	3.51183			53.7	73	M-H, M+FA-H
Xestoaminol C	8.66172	230.248	1.66603	0.00693045	1.21005			51.3	60.5	M+H
Gamma-glutamyl-Valine	1.63053	246.145	1.66088	0.0368394	1.55506			54.6	78.6	M+H-H2O, M+H
PE(16:1(9Z)/0:0)	10.4759	452.277	1.64697	0.000985461	2.5976			50.7	57.5	M+H
PE(O-18:0/0:0)	12.2322	468.345	1.64219	0.0216496	1.97131			49.5	51	M+H
2S-amino-octadeca-4E,6E-diene-1,3R-diol	11.7097	342.265	1.64193	0.00602024	3.0042			52.9	68.5	M+FA-H
17-hydroxy stearic acid	8.71613	318.3	1.62786	0.0147245	1.0625			50.8	58.6	M+NH4
Methyl linoleate	12.7488	295.263	1.62443	0.0423808	2.7111	*		56.2	85.5	M+H
Pandaroside D	11.5826	596.415	1.62433	0.00887972	4.04725			53	71.2	M+H-H2O, M+H, M+Na, M+NH4
Lovastatin acid (Mevinolinic acid)	6.38093	423.274	1.61846	0.00614208	-3.50502			50.6	60.6	M+H
PE(20:1(11Z)/0:0)	12.0682	508.34	1.61562	0.013972	4.02598			51.7	62.4	M+H, M+Na
19,20-DiHDPE	11.2012	343.228	1.60705	0.000929681	-0.885388	*		53.1	70.9	M-H2O-H, M-H
gibberellin A2	10.1549	349.166	1.59301	7.14921e-07	-2.29596			50.2	56.1	M-H
Eszopiclone	15.9374	371.101	1.59236	0.00534387	-0.76687			50.3	74.4	M+H-H2O
Auxin b	11.0182	309.207	1.5846	4.67142e-06	-5.7476	*		52.3	66.3	M-H2O-H, M-H
(2E)-1-(4-methoxyphenyl)-3-phenylprop-2-en-1-ol	6.96982	285.113	1.57991	0.00439598	-1.09936			56.3	83.4	M+FA-H
MG(18:1(9Z)/0:0/0:0)[rac]	13.1363	339.289	1.57936	0.0280198	3.33975			56.6	89.6	M+H-H2O, M+H
Thalictroidine	6.01215	234.149	1.57737	0.0053181	0.898839			53.3	70.3	M+H-H2O, M+H
9,13-dihydroxy-10-octadecenoic acid	7.5684	297.242	1.57289	0.00222209	-0.696437			53.2	71.1	M+H-H2O, M+H
Dehydrosoyasaponin I	6.40185	985.501	1.54177	0.0399355	5.80424	*	C13837	49.6	54.2	M+FA-H
3-Ethenyl-4-hydroxy-2,5-dimethylhex-5-en-2-yl acetate	5.24377	257.139	1.53155	0.00242972	-1.70007			50.9	56.2	M+FA-H
Levuglandin E2	5.51157	351.218	1.53053	4.07313e-06	-2.60755	*	C13807	49.6	53.5	M-H, M+FA-H
12-HETE-Gly	5.58273	395.29	1.52461	0.00013009	0.717443			50.7	61.6	M+NH4
Glycylproline	1.10953	173.092	1.52145	0.0163938	-0.530767			53	69.9	M+H-H2O, M+H
3,4,5-trihydroxy-6-(2-hydroxy-1,2-diphenylethoxy)oxane-2-carboxylic acid	5.99378	373.128	1.51983	0.00407624	2.83379			55.5	84	M+H-H2O
Isomugineic acid	0.728267	319.115	1.51616	0.0237676	1.92925			52.5	68.5	M-H
(2S,2'S)-Pyrosaccharopine	3.91547	276.156	1.51583	0.00333383	1.05392			50.6	61.5	M+NH4
Valyl-Proline	2.4379	215.139	1.50909	0.00243515	1.76403			50.2	55.8	M+H
β-Alanyl-L-lysine	0.645317	218.15	1.50524	0.0488974	1.60031	**	C05341	55.2	82.9	M+H
L-Aspartic Acid	0.713417	134.045	1.50455	0.0314875	0.932547	**	C00049	54.3	75.6	M+H-H2O, M+H
10Z,13Z-nonadecadienoic acid	14.7964	295.263	1.50199	0.0139831	2.53944			49.8	54	M+H
Glycerophospho-N-Palmitoyl Ethanolamine	13.1989	452.278	1.48971	0.0332451	2.6606			50.3	73.8	M-H
Dihydrodaidzein	6.07228	301.072	1.48747	0.000913329	-2.70762			49.9	53.7	M+FA-H
9,10-Epoxy-3Z,6Z-tricosadiene	14.9522	352.357	1.48708	0.0244154	1.47749			50.4	58.2	M+NH4
Goyaglycoside g	8.88357	855.475	1.47579	0.046915	4.03567	*		57	93	M+FA-H
beta-Hydroxy-2',6'-dimethoxy-3',4'-methylenedioxydihydrochalcone	5.73518	348.144	1.47315	0.000787865	-1.49805			50.8	61.5	M+NH4, M+K, M+Na
[4]-Gingerdiol 3,5-diacetate	4.93578	397.187	1.46748	0.000142291	-1.02199			52.3	64.2	M+FA-H
N-Acetyl-L-glutamic acid	1.298	190.071	1.45978	0.0323328	1.1542	**	C00624	55.7	82.5	M+H, M+Na
Liquoric acid	9.21727	485.326	1.4582	0.0330924	-1.65676	*		52.5	75.4	M+H
Ganoderic acid L	7.92572	533.311	1.45222	0.0142114	-1.62864	*		52.3	77.2	M-H2O-H, M-H
12,13-DiHOME	8.77755	313.238	1.44542	2.79467e-05	-1.67764	**	C14829	53	69.3	M-H
Porphobilinogen	3.46145	227.102	1.43939	0.0481103	1.81515	**	C00931	53.8	72.6	M+H
Persediene	11.0601	370.295	1.42666	0.0264501	0.728055			53.6	75.2	M+NH4
N-ACETYLPROLINE	3.59143	158.081	1.41669	0.00604219	1.71721			54	72.8	M+H
(Z)-13-Octadecenoic acid	13.3293	265.252	1.41539	0.0239718	2.34168	*		57.4	91.9	M+H-H2O, M+H
Ganoderiol I	10.4907	547.363	1.41071	1.14798e-07	-5.42158	*		54.7	82.2	M+FA-H
Sandosapogenol	8.13307	439.357	1.40695	0.0189515	2.67552	*		55.8	88.1	M+H-H2O, M+H
Isoleucyl-Aspartate	3.75147	247.129	1.39942	0.0348915	1.61901			52.7	66.9	M+H
Bestatin (hydrochloride)	5.58273	309.18	1.38126	1.63947e-07	-2.12998			49.6	57.8	M+H
Brassylic acid	5.51157	289.166	1.36973	5.65208e-06	-1.124	*		54.1	73.7	M+FA-H
3α,7β,12α-Trihydroxy-6-oxo-5α-cholan-24-oic Acid	6.85387	423.274	1.35363	0.00225779	-1.44158			51.3	69.4	M+H
(3beta,17alpha,23R)-17,23-Epoxy-3,29-dihydroxy-27-norlanost-8-ene-15,24-dione	7.80298	517.317	1.35229	0.00036523	1.9642	*		56.4	88.1	M+FA-H
Erythromycin ethylsuccinate	10.5114	879.546	1.34841	0.0221836	3.57606	**	C01912	47.9	57	M+NH4
24-Dehydroprevitamin D3	12.9543	383.33	1.32978	0.0265044	3.04146			49.2	56.6	M+H-H2O, M+H
11-Hydroxy-9-tridecenoic acid	6.5271	273.171	1.32917	0.00216232	-1.03906	*		54.8	77.1	M+FA-H
Oryzalide A	5.38688	365.197	1.32085	7.57638e-08	-2.77833	*		50.1	53.7	M+FA-H
20-carboxy-LTB4	6.73758	365.197	1.31873	2.91283e-09	-2.73137	**	C05950	50.2	57.4	M-H
1-(sn-Glycero-3-phospho)-1D-myo-inositol	0.728267	333.059	1.31522	0.00300973	2.19317	*	C01225	51.3	62	M-H
LysoPC(15:0)	10.6704	482.324	1.31111	0.0328814	2.57086	***	C04230	54.9	79.1	M+H
13(S)-HODE methyl ester	12.2881	293.247	1.30509	0.0494434	2.04353			53.8	74.6	M+H-H2O, M+H
12α-Hydroxy-3-oxochola-4,6-dien-24-oic Acid	9.53788	387.252	1.30495	0.0254715	-1.1619			54.6	80.3	M+H
Desglucocoroloside	6.8855	549.307	1.30316	0.000962548	-4.13639	*		55.6	87.3	M+FA-H
xi-7-Hydroxyhexadecanedioic acid	7.78203	301.202	1.30144	0.0165906	-1.08274	*		53.5	72.8	M-H
Ptilosteroid B	11.1391	429.195	1.30102	4.05046e-07	-5.56776			51.7	70.8	M-H
12-hydroxy-8E,10E-heptadecadienoic acid	8.50255	327.218	1.29167	0.000141578	-1.10613			53.6	73.6	M+FA-H
alpha-kamlolenic acid	10.7054	277.216	1.28674	0.0206297	-0.39557			50.1	57.3	M+H-H2O
Trametenolic acid B	9.64933	439.357	1.28367	0.0148672	1.83685	*		55.5	86.5	M+H-H2O, M+H
Drostanolone	11.4179	322.274	1.27795	0.00552561	1.74714		C14605	52.6	68.1	M+NH4
2-(2,6-dihydroxy-3,4-dimethoxycyclohexylidene)acetonitrile	2.17783	196.097	1.27666	0.0292721	1.28795			49	51.1	M+H-H2O
Alpha-Trisaccharide	2.67647	533.256	1.27254	0.0332228	2.20819			48.9	50.5	M+NH4
Aspartyl-Isoleucine	3.3323	247.129	1.26514	0.0299314	2.06563			54.5	76.4	M+H
3alpha,7alpha,16alpha,22S-Tetrahydroxy-5beta-cholestan-26-oic acid	7.60688	489.32	1.25455	0.0332528	-2.92974			47.9	55.5	M+Na
Methyl linolenate	14.1213	293.247	1.23475	0.01833	2.51017			55.1	81.5	M+H
(1alpha,4beta,5beta)-4-Hydroxy-7(11),10(14)-guaiadien-8-one	8.40955	235.169	1.23103	0.0170164	-0.874011	*		50.3	57	M+H-H2O, M+H
Nω-Acetylhistamine	0.883667	154.097	1.22528	0.0228141	1.47867			52.8	76.6	M+H
N-(1-Deoxy-1-fructosyl)tryptophan	5.10672	363.155	1.21791	2.16523e-07	-1.10641			50.9	59	M+H-H2O
D-Urobilinogen	7.39005	589.303	1.20537	0.011433	-1.66834	**	C05791	50.9	62.6	M-H
Hexadecanedioic acid	10.594	285.207	1.20446	1.21251e-06	-1.26561	**	C19615	55.2	81.3	M-H2O-H, M-H
3alpha,12alpha-Dihydroxy-7-oxo-5beta-cholan-24-oic Acid	7.11713	405.264	1.19049	0.000691967	-2.51998			53.8	79.1	M-H
testolic acid	5.05847	365.197	1.18881	1.02349e-06	-3.03605		C01618	51.2	60.7	M+FA-H
Insignin A	10.8995	347.221	1.18367	0.000126013	-2.07649			51.8	83.5	M+H-H2O
1,4-Dideoxy-1,4-Imino-D-Arabinitol	0.7645	134.081	1.17433	0.0139187	1.15793			54	73.1	M+H
5(Z),8(Z),11(Z)-Eicosatrienoic Acid methyl ester	15.0732	321.279	1.16841	0.0118748	3.89636			54.9	80.6	M+H
N-Oleoyl GABA	10.529	385.342	1.15914	0.00693605	1.96046			48.8	50.2	M+NH4
(+-)-Ethyl 3-hydroxy-2-methylbutyrate	12.0682	457.367	1.15305	0.00453023	2.29347	*		52.7	71.5	M+H
7beta-Hydroxy-lathyrol	5.3672	379.212	1.1527	0.000699055	-1.2527			50.8	58.5	M+FA-H
(1beta,2alpha,3alpha)-1,2,3,24-Tetrahydroxy-12-oleanen-28-oic acid	8.79887	503.338	1.14216	0.0288862	1.89588	*		55.4	84.8	M-H, M+FA-H
16-Oxolycoclavanol	11.7457	455.351	1.14126	0.000608445	2.82001			55.4	87.2	M+H-H2O
Taurochenodeoxycholic acid	7.61918	498.289	1.13594	0.0418874	-2.71982	**	C05465	50.3	60.9	M-H
cis-Resveratrol 3-O-glucuronide	5.3672	385.093	1.1309	0.00284816	1.80718			55.7	84.5	M-H2O-H
Polyethylene, oxidized	6.07228	243.123	1.12399	0.0024376	1.1994	*		54.5	77.3	M-H
Blasticidin S	3.3689	405.198	1.10373	0.0146485	1.79987		C02010	47.3	50.5	M+H-H2O
MG(18:3(6Z,9Z,12Z)/0:0/0:0)	11.8376	353.268	1.09765	0.0322235	3.05142	*		53.3	75.7	M+H-H2O, M+H
Dihydroferuperine	7.10048	307.201	1.09083	4.56945e-05	-2.98592			52.4	69	M+NH4
2α-(3-Hydroxypropyl)-1α,25-dihydroxy-19-norvitamin D3	15.5052	463.378	1.08639	0.0303508	1.96202			55.2	81	M+H, M+Na
1beta,3alpha,7alpha,12alpha-Tetrahydroxy-5beta-cholestan-26-oic acid	8.25777	465.322	1.08325	0.0339542	-0.587621			51	63	M-H, M+FA-H
PC(14:0/0:0)	10.2562	468.308	1.08157	0.00590381	1.94678	*		54.1	74.5	M+H
Tetracosapentaenoic acid (24:5n-6)	11.8916	403.285	1.08002	0.000193495	-1.47789	*		54.9	79.9	M+FA-H
(S)-Isosclerone	3.64408	196.097	1.06806	0.00319625	1.47511			49.7	54.6	M+NH4
Asperagenin	8.26155	431.315	1.06805	0.0420492	-0.618149	*		56.7	89.4	M+H-H2O, M+H
5,3'-Dihydroxy-3,6,7,4',5'-pentamethoxyflavone	5.47032	403.103	1.06639	0.000360597	1.49264			49.1	50	M-H, 2M-H
Docosahexaenoic Acid methyl ester	14.26	343.263	1.06354	0.0299551	2.59844			51.8	65.1	M+H
PS(16:0/0:0)	11.7503	496.268	1.06299	0.0491222	4.91149			52.9	76.2	M-H
(1S,2S)-3-oxo-2-pentyl-cyclopentanebutanoic acid	5.16123	285.171	1.06121	0.0014661	-0.834399			50.8	56.2	M+FA-H
Nanaomycin	5.30692	301.072	1.06074	5.34948e-06	-1.98613			49.3	50.6	M-H
Notoginsenoside R10	9.17952	599.344	1.05476	0.0210728	5.26948	*		56.9	87.9	M+FA-H
7-phenyl heptanoic acid	6.96982	251.129	1.04315	0.000442632	-1.40643			53.2	69.2	M+FA-H
9'-Carboxy-alpha-chromanol	11.9907	389.27	1.03462	0.00899818	-2.08488			50.2	58.9	M-H
Mesterolone	10.9363	349.238	1.02787	0.00119204	-2.22453		D04947	53.7	72.8	M+FA-H
Arachidonoyl Ethanolamide	11.9607	348.289	1.02765	0.0342479	1.27997	**	C11695	56.1	86.7	M+H
5'-Carboxy-gamma-chromanol	10.1125	305.176	1.0245	3.37842e-05	-5.23187			53	71.5	M-H
(-)-16alpha,17-Dihydroxy-atisan-3-one	11.6744	338.268	1.02055	0.0130386	-0.693957			50	56.7	M+NH4
Succinyladenosine	3.82178	384.115	1.01557	0.000451351	1.68365	***		57.4	93	M+H
(+)-cucurbic acid	7.82348	423.275	1.01153	0.0408496	-1.90992	*		55.7	81.7	2M-H
2-O-(beta-D-galactopyranosyl-(1->6)-beta-D-galactopyranosyl) 2S,3R-dihydroxyundecanoic acid	8.52372	541.248	1.00103	0.0232256	4.47677			53.7	81.1	M-H
Tuberonic acid	4.50432	271.119	1.00049	1.86167e-06	-1.94937			50	55.1	M+FA-H

## Sheet: Table S2
Table S2 Significantly changed metabolites found in LC/MS-based metabolomic profiling (model group vs HCQ group)
Metabolites	Rt (min)	Quant mass	VIP	p-value	log2 (FC)	level	kegg	Score	Fragmentation Score	Adducts
7-Sulfocholic acid	7.7227	487.237	55.1774	0.00814472	-0.936785	*		52.8	71.5	M-H, M+FA-H, 2M-H
3alpha,12alpha-Dihydroxy-5beta-chol-6-en-24-oic Acid	7.71758	373.273	23.1123	0.00893976	-0.651882			55.9	85.4	M+H-H2O, M+K, M+NH4, M+Na
4-(2-Aminophenyl)-2,4-dioxobutanoic acid	4.56422	206.045	13.8671	0.0222945	-0.355577	**	C01252	52.7	70.1	M-H, M+FA-H, 2M-H, M-H2O-H
5beta-Chola-3,8(14),11-trien-24-oic Acid	7.71758	355.263	12.5634	0.0102615	-0.670459			52.5	68.2	M+H-H2O, M+H
4-Hydroxy-2-quinolone	4.58287	162.055	8.34806	0.001107	-0.492964			48.2	51.3	M+H-H2O, M+H
eurysterol A sulfonic acid	11.9907	513.289	6.18156	0.0316209	-0.801854			50	59.1	M-H
Dulciol B	7.7227	509.218	5.15011	0.00812208	-0.552977			50.9	63.1	M+FA-H
Desmethyldeschlorobenzoyl Indomethacin	5.05313	192.065	4.91974	0.0193648	-0.365173			53.1	76.6	M+H, M+Na, M+NH4, M+H-H2O
PS(O-16:0/0:0)	5.58273	484.301	4.22204	0.0354031	0.441788			52.2	68.2	M+H
N-Oleoyl tyrosine	5.91768	468.306	3.98642	0.00913743	0.690351			49.4	57.9	M+Na
Adenosine	2.14328	268.104	3.68965	0.0415564	-0.505146	**	C00212	54.3	74.9	M+H
Soyasapogenol B 3-O-b-D-glucuronide	9.86	633.401	3.47807	0.0314708	-2.37572	*		53.9	73.4	M-H, M+FA-H
KAPA	1.16062	188.128	3.28561	0.00710186	-1.61761	**	C01092	52.5	68.1	M+H
2,6-Piperidinedicarboxylic acid	1.10953	174.076	2.96725	0.000724777	-0.333935			52.7	65.9	M+H, M+NH4, M+Na, M+H-H2O
Corey PG-Lactone Diol	4.89185	269.175	2.78882	0.0109659	-0.68703			53.5	71.6	M+H
3,4,17-trihydroxy-9,10-seco-androsta-1,3,5(10)-triene-9-one	9.23635	319.19	2.57544	0.00779985	0.923181			52.5	68.4	M+H-H2O, M+H
5-Amino-2,3-dihydro-6-(3-hydroxy-4-methoxy-1-oxobutyl)-2,2-dimethyl-4H-1-benzopyran-4-one	3.99045	325.176	2.37412	0.0461516	-1.26983			50.1	54.7	M+NH4
Menadiol disulfate	0.940683	332.974	1.98275	0.0355944	-0.41394			50.9	64.4	M-H
(2S,5S)-trans-Carboxymethylproline	0.917717	174.076	1.8894	0.0300673	-0.381553			48.6	50	M+H
Carboxyprimaquine	4.81643	275.139	1.51123	0.0419277	-0.890668			50.9	57.2	M+H
(1S,2S)-3-oxo-2-pentyl-cyclopentanebutanoic acid	5.16123	285.171	1.41349	0.0351286	-0.866398			50.8	56.2	M+FA-H
(1alpha,4beta,5beta)-4-Hydroxy-7(11),10(14)-guaiadien-8-one	8.40955	235.169	1.41177	0.0419734	-0.43298	*		50.3	57	M+H-H2O, M+H
Carbidopa	3.00177	227.102	1.34205	0.0325959	-0.595434			49.9	54.5	M+H
(3S,5R,6R,7E)-3,5,6-Trihydroxy-7-megastigmen-9-one	5.55347	287.15	1.29354	0.0428203	-0.940314	*		52.9	68.5	M+FA-H
3-Indolepropionic acid	6.66417	190.086	1.25025	0.0268404	1.10057			49.2	50.8	M+H-H2O, M+H
Annuionone C	6.31893	269.139	1.24464	0.0220563	-1.47276			52.7	68.7	M+FA-H
Tryptophyl-Arginine	2.56312	361.198	1.20291	0.0283593	1.54952			53	72.5	M+H
Jasmonic acid	5.3672	255.124	1.16374	0.0403043	1.29561	**	C08491	51.3	61.8	M+FA-H
4'-O-methyl-(-)-epicatechin-7-O-beta-glucuronide	5.05847	459.13	1.13732	0.00620331	-0.684306			54.2	78	M-H2O-H
8-oxo-9,11-octadecadiynoic acid	9.22178	335.186	1.12223	0.00312307	1.03135			54.7	79.6	M+FA-H

## Sheet: Table S3
Table S3 Significantly changed metabolites found in LC/MS-based metabolomic profiling (model group vs FRZ-H group)
Metabolites	Rt (min)	Quant mass	VIP	p-value	log2 (FC)	level	kegg	Score	Fragmentation Score	Adducts
7-Sulfocholic acid	7.7227	487.237	56.4492	0.000797978	-1.73524	*		52.8	71.5	M-H, M+FA-H, 2M-H
THA	10.6533	357.278	28.2652	0.00442685	1.50058	*		57.7	93.4	M+H-H2O, M+H
3alpha,12alpha-Dihydroxy-5beta-chol-6-en-24-oic Acid	7.71758	373.273	26.0434	0.000359882	-1.40388			55.9	85.4	M+H-H2O, M+K, M+NH4, M+Na
5beta-Chola-3,8(14),11-trien-24-oic Acid	7.71758	355.263	14.1187	0.000428169	-1.42706			52.5	68.2	M+H-H2O, M+H
PC(18:1(9Z)/0:0)	11.2917	522.355	13.4247	0.0417411	1.24171	*		57	90.8	M+H, M+K, M+Na
2-linoleoyl-sn-glycero-3-phosphocholine	10.7935	520.34	13.0101	0.00972726	1.21236	*		58.3	94	M+H, M+K, M+Na
Sphingosine	10.0194	300.289	12.9144	0.00296995	2.08084	**	C00319	55.3	80.2	M+H-H2O, M+H
L-Alloisoleucine	2.08932	132.102	12.8601	0.0336367	-0.850761			54.4	78.6	M+H
plaunotol	11.9607	324.289	12.7125	0.0354252	1.08692			50.8	57.8	M+H, M+NH4
4-(2-Aminophenyl)-2,4-dioxobutanoic acid	4.56422	206.045	12.1919	0.00111171	-0.374064	**	C01252	52.7	70.1	M-H, M+FA-H, 2M-H, M-H2O-H
2-Hydroxycinnamic acid	1.36672	182.081	12.0294	0.0352524	-0.888107	***	C01772	54.6	81	M+H, M+NH4, M+H-H2O
3beta,5alpha,6beta-Trihydroxycholan-24-oic Acid	8.44442	391.284	11.2807	0.038675	1.09879			53.4	72.1	M+H-H2O, M+Na, M+NH4
L-Glutamate	0.747467	148.06	11.256	0.014088	-1.02171	**	C00025	56.6	89.6	M+H-H2O, M+H
L-Isoleucine	1.78512	132.102	10.8736	0.045699	-1.08336	**	C00407	55.3	83.3	M+H
Norvaline	1.10953	118.086	8.97409	0.00693045	-0.92861		C01799	56.2	88.7	M+H
Oleoyl Ethanolamide	12.6561	326.305	8.79718	0.0140127	1.05858			54.6	77.7	M+H
3alpha,12beta-Dihydroxy-11-oxo-5beta-cholan-24-oic Acid	9.00998	451.27	7.80891	0.000341955	0.715663			55.1	78.6	M-H, M+FA-H
Stearoylethanolamide	13.5181	328.321	7.41588	0.00653543	1.13626			55.2	80.9	M+H
2-Aminomuconic acid semialdehyde	0.747467	159.076	7.18137	0.0360765	-1.10991	**	C03824	50.1	56.9	M+H, M+NH4
N-Acetylneuraminic acid	0.813383	308.099	6.8904	0.0225538	-1.04908	*	C19910	50	54.4	M-H, 2M-H
Phytosphingosine	12.3815	300.289	6.76933	0.00913614	1.21559	**	C12144	57.1	89.8	M+H-H2O
Chenodeoxycholic acid	10.6533	375.289	6.30126	0.00492479	1.60685	***	C02528	56.8	90	M+H-H2O, M+H, M+NH4, M+K, M+Na
N-Acetyl-a-neuraminic acid	0.815567	310.113	6.26834	0.0206637	-0.835409		C19909	54.6	78	M+H, M+K, M+Na, M+H-H2O
Dulciol B	7.7227	509.218	6.04474	0.000447932	-1.26852			50.9	63.1	M+FA-H
7-Hydroxy-3-oxocholanoic acid	10.6523	389.27	5.60704	0.0257218	1.60634	*		54.6	77.9	M-H, 2M-H, M+FA-H
Sphinganine	10.1677	302.305	5.1906	0.000821947	1.98855	***	C00836	57.2	90.5	M+H-H2O, M+H
eurysterol A sulfonic acid	11.9907	513.289	5.16356	0.017746	-0.902305			50	59.1	M-H
Arachidonic acid	13.0459	305.247	5.07218	0.00599424	1.89913	***	C00219	56.7	88.8	M+H-H2O, M+H
PE(18:2(9Z,12Z)/0:0)	10.7583	478.292	4.82224	0.0287867	0.872335	*		57	87.9	M+H, M+Na
Acetylcholine	0.8326	146.117	4.71622	0.00738436	-0.881249	**	C01996	54.7	75.4	M+H
L-Glutamine	0.73045	147.076	4.47081	0.00772354	-0.849499	**	C00064	58	92.2	M+H, M+Na
Desmethyldeschlorobenzoyl Indomethacin	5.05313	192.065	4.45421	0.00089953	-0.478464			53.1	76.6	M+H, M+Na, M+NH4, M+H-H2O
AMINOHYDROXYBUTYRIC ACID	0.747467	120.066	4.2072	0.00374601	-0.88656			57	93.4	M+H-H2O, M+H
Deoxycholic acid	9.90157	437.291	4.01256	0.00865177	1.56742	**	C04483	56.5	85.2	M-H, M+FA-H
Oleoylcarnitine	10.7054	426.357	3.82501	0.0209947	1.47749	***		51.2	67.4	M+H
20-HETE ethanolamide	6.79682	381.311	3.4987	0.0123676	-2.45514			55.4	83.7	M+NH4
Deoxyadenosine	0.815567	274.092	3.435	0.0229396	-1.11422	**	C00559	50.8	60.2	M+Na
Taurodeoxycholic acid	8.78982	500.304	3.37679	0.000540138	2.28169	***	C05463	57.7	98.1	M+H, M+NH4, M+Na, M+K, M+H-H2O
Formimino-L-glutamic acid	0.815567	175.071	3.34264	0.0178239	-1.22211	**	C00439	54.2	74.1	M+H
DHA	12.805	329.247	3.27614	0.00137146	1.38757	**	C01227	53.3	72.4	M+H-H2O, M+H
4,8 dimethylnonanoyl carnitine	11.3805	330.263	3.20797	0.0160272	1.10128	*		54	76	M+H
15S-HETE	11.3268	303.232	3.01414	0.0128476	0.810494	**	C04742	54.6	79.1	M+H-H2O, M+Na
18-hydroxy stearic acid	9.81775	318.3	2.98375	0.0291932	1.72386			54	74.6	M+NH4
Deuteroporphyrin IX	10.6523	491.21	2.97622	0.0292376	3.52484			53.8	73	M-H2O-H
Glu-Val	2.07128	247.129	2.90035	0.0382308	-1.15643			54.8	79.1	M+H
Stearoylcarnitine	11.0242	428.373	2.83226	0.0323777	1.30511	***		52	67.5	M+H
12-Ketodeoxycholic acid	10.3229	435.275	2.82531	0.00844383	1.09772	*		55.3	80.7	M-H, M+FA-H
Barogenin	9.64933	413.305	2.69619	0.0310665	-0.592155	*		55.2	83.7	M+H-H2O
25-Acetylvulgaroside	10.6523	459.273	2.66361	0.00180638	0.847838	*		52.6	74	M-H2O-H
Diosgenin	9.85382	415.32	2.48998	0.0402674	-0.683333			51.9	65.6	M+H-H2O, M+H
N,N-Dimethylsphingosine	10.529	328.321	2.47599	0.00190333	1.35507		C13914	51.2	61.6	M+H-H2O, M+H
Drostanolone	11.4179	322.274	2.35545	0.0382034	1.13772		C14605	52.6	68.1	M+NH4
Glycylproline	1.10953	173.092	2.35144	0.00191347	-0.602346			53	69.9	M+H-H2O, M+H
Taurochenodesoxycholic acid	8.46175	517.33	2.29645	0.0381445	1.24357	***	C05465	57.2	95.6	M+H-H2O, M+NH4, M+H
Nuatigenin	8.02293	431.315	2.27772	0.0113891	-0.785305			49.1	58.1	M+H-H2O, M+H
(25R)-12alpha-hydroxy-24R,26R-dimethyl-26,27-cyclo-cholest-4-en-3,6-dione	9.0736	501.322	2.26628	0.0204969	0.658071			56.4	85.6	M+FA-H
Esculentic acid (Phytolacca)	7.98747	503.336	2.23511	0.0141122	0.853664	*		50.5	63.7	M+H-H2O, M+H
Thymine	2.21195	127.05	2.23072	0.0394971	-0.66579	**	C00178	52	64.9	M+H
L-Aspartic Acid	0.713417	134.045	2.22435	0.0322273	-0.945206	**	C00049	54.3	75.6	M+H-H2O, M+H
D-erythro-Sphingosine C-17	9.70565	286.274	2.11519	0.00317115	2.04073			55	79.5	M+H-H2O, M+H
3alpha,7alpha,12alpha-Trihydroxy-5alpha-cholan-24-al	9.5065	437.291	2.06324	0.0183238	1.03592			57.5	90.2	M+FA-H, 2M-H
Psychosine	9.77938	462.342	2.06019	0.0141524	2.49916	**	C01747	53.1	71.7	M+H
20-Hydroxyeicosatetraenoic acid	12.4186	303.232	2.03992	0.00287987	1.42278	**	C14748	56.8	91.7	M+H-H2O
PC(18:3(6Z,9Z,12Z)/0:0)	10.3858	518.324	2.03082	0.00997245	1.26488			53.5	70.5	M+H
Arachidonoyl Ethanolamide	11.9607	348.289	1.97506	0.0365863	0.948107	**	C11695	56.1	86.7	M+H
Trandolapril-d5 Diketopiperazine	5.93717	430.269	1.96381	0.0161515	2.0609			51.9	67.3	M+NH4
11-deoxy-PGF2a	11.1805	319.228	1.94536	0.0133515	1.07037			55.1	81	M-H2O-H, M+FA-H
19,20-DiHDPE	11.2012	343.228	1.9334	0.0246491	0.786073	*		53.1	70.9	M-H2O-H, M-H
D-Serine	0.6964	106.05	1.88631	0.00900425	-0.968308	**	C00740	51.4	61.8	M+H
N-ACETYLPROLINE	3.59143	158.081	1.88418	0.0340217	-1.16575			54	72.8	M+H
2,6-Piperidinedicarboxylic acid	1.10953	174.076	1.76909	0.016483	-0.23658			52.7	65.9	M+H, M+NH4, M+Na, M+H-H2O
Taurochenodeoxycholic acid	7.61918	498.289	1.74916	0.0300983	2.56549	**	C05465	50.3	60.9	M-H
2-Oxindole-3-acetate	5.03875	190.05	1.68786	0.0282332	-0.315726			49.7	64.8	M-H
23S,25,26-Trihydroxyvitamin D3	9.77938	450.357	1.61904	0.0436847	-0.854402	*		55.2	83.2	M+NH4
epi-4'-hydroxyjasmonic acid	5.07083	227.128	1.61864	0.00356376	-0.752685			53.3	72	M+H-H2O, M+H
Anandamide (22:6, n-3)	11.89	372.289	1.61667	0.043442	0.831611			54.4	80.8	M+H
Farnesyl acetone	13.1363	263.237	1.59929	0.00527647	0.921831			56.1	87.6	M+H
Sterculynic acid	10.7908	335.223	1.56679	0.0282115	0.835029			54.9	79.4	M+FA-H
N-Linoleoyl GABA	7.38472	383.326	1.55298	0.011161	-3.89544			52.8	71.5	M+NH4
N,N-dimethyl-Safingol	10.6533	330.336	1.55108	0.00126152	1.81156			56.2	89.6	M+H
3,4,17-trihydroxy-9,10-seco-androsta-1,3,5(10)-triene-9-one	9.23635	319.19	1.54447	0.0191456	0.554051			52.5	68.4	M+H-H2O, M+H
4-Phosphopantothenoylcysteine	6.0865	403.092	1.54251	0.0200417	-0.218541			49.4	61.3	M+H
22-Deoxoisocucurbitacin D	9.53788	503.336	1.53797	0.0479903	0.527633	*		51.8	67	M+H-H2O, M+H
Ganoderic acid beta	10.0914	499.307	1.52139	0.0240989	0.598929	*		51.8	68.8	M-H, M+FA-H
Corey PG-Lactone Diol	4.89185	269.175	1.47386	0.0446693	-0.364097			53.5	71.6	M+H
12alpha-12-Hydroxy-7,13-abietadien-18-oic acid	11.3446	319.226	1.42256	0.00782565	0.86865	*		49.5	57.5	M+H-H2O, M+H
Docosatetraenoyl Ethanolamide	12.6932	376.321	1.41125	0.00993848	0.909734			52.3	68.4	M+H
3alpha,7alpha-Dihydroxy-12-oxo-5beta-cholan-24-oic Acid	8.93947	424.305	1.38874	0.0126285	0.565194			49.7	55.3	M+NH4
3alpha,7alpha,12alpha,26-Tetrahydroxy-5beta-23E-cholestan-27-oic acid	9.98563	463.306	1.35665	0.0489217	1.11388			51.2	61.8	M-H, M+FA-H
5beta-cholest-22E-en-3beta-ol	14.26	369.351	1.32733	0.032258	0.886265			54.1	79.1	M+H-H2O, M+H
1-(2,6,6-Trimethyl-2-cyclohexen-1-yl)-1,6-heptadien-3-one	10.6533	215.179	1.30976	0.00370148	1.58263	*		50.1	55.8	M+H-H2O
Isocarbostyril	4.13428	146.06	1.26802	0.0470223	-0.769826			51.8	61.7	M+H
11Z,14Z-octadecadienoic acid	11.6382	298.274	1.24876	0.0446007	0.745484			51.2	62.4	M+NH4
3,7-Dihydroxy-12-oxocholanoic acid	9.00998	811.536	1.2228	0.00295028	3.16118	*		48	59.5	2M-H
Isokanugin	7.68253	401.088	1.22076	0.0392335	0.276001			53.3	73	M+FA-H
Glycyl-Tryptophan	4.51182	279.146	1.19432	0.0180481	-0.435083			52.8	68.5	M+H, M+NH4
3-Ethenyl-4-hydroxy-2,5-dimethylhex-5-en-2-yl acetate	5.24377	257.139	1.17871	0.0184454	-1.34765			50.9	56.2	M+FA-H
19-Nor-5-androstenediol	9.79853	321.207	1.16705	0.00859964	2.93052			54.9	79.9	M+FA-H
α-Linolenoyl Ethanolamide	10.1677	322.274	1.14667	0.0433662	0.527813		C13828	53.3	73.5	M+H
Methyl 8-hydroxy-11E,17-Octadecadien-9-ynoate	15.5952	324.253	1.12752	0.0426935	2.72039			47.5	59.1	M+NH4
Dihydroxychaulmoogric acid	9.55648	330.263	1.09742	0.00859051	-0.301916			49.9	55.9	M+NH4
LTB4 ethanol amide	6.55098	397.306	1.09584	0.0264078	-0.914382			51.7	68.3	M+NH4
DTrE	12.8984	352.321	1.09479	0.0270471	0.762457			49.4	55.8	M+NH4
6-Methyl-2-methylene-6-octene-1,3,8-triol	5.57455	231.123	1.08498	0.0200151	-1.39397	*		54.4	76.1	M+FA-H
N-arachidonoylglycinate	6.2502	379.295	1.05696	0.00999715	-1.81614			52.2	71.7	M+NH4, M+Na
(3beta,17alpha,23S,24S)-17,23-Epoxy-3,24,29-trihydroxy-27-norlanost-8-en-15-one	9.18115	457.331	1.05628	0.0168349	0.80631	*		55	82.4	M+H-H2O, M+H
O-glutarylcarnitine	4.43507	276.144	1.04395	0.0425779	-1.33219			50.1	55.4	M+H, M+Na
Nicotyrine	4.13428	159.092	1.04026	0.0464744	-0.853197			50.2	55.6	M+H
Tamoxifen-N-glucuronide	8.71373	529.248	1.00652	0.0158742	-1.85829			50.1	65.6	M-H2O-H
